# Supplementary material for: Simulated Epidemics in an Empirical Spatiotemporal Network of 50,185 Sexual Contacts
Source: PLoS Comput Biol. 2011 Mar 17;7(3):e1001109. doi: 10.1371/journal.pcbi.1001109 (PMC3060161; doi:10.1371/journal.pcbi.1001109)
Supplement: Dataset S1 — We provide the full dataset in .csv format containing the sexual network used in this paper. Specific information about the format of the data is inside the file. (1.20 MB CSV) [file pcbi.1001109.s001.csv]

# Author: Luis Enrique Correa Rocha Luis.Rocha@tp.umu.se Date: 2009/09/09
# IceLab, Department of Physics, Umea University
# Description: Network data obtained from a web community about sexual activity
# Completely bi-partite network with multiple edges
# Nodes: female (sex-sellers) and male (sex-buyers)
# Edges: if a male writes a post about a sexual encounter with a female
#
# Originally published in:
# "Information dynamics shape the sexual networks of Internet-mediated prostitution"
# L E C Rocha, F Liljeros, and P Holme
# Proceedings of the National Academy of Sciences of the USA 107 (13), 5706-5711 (2010)
#
# number of females: 6624
# number of males: 10106
# number of edges: 50632
#
# 1st column: Female-id
# 2nd column: Male-id
# 3rd column: Date (in days) of posting
# 4th column: Female grade given by the male (Bad: -1, Neutral: 0, Good: +1)
# 5th column: Anal sex with/without condom? (Yes: +1, No: -1, Information not available: 0)
# 6th column: Oral sex with condom? (Yes: +1, No: -1, Information not available: 0)
# 7th column: Mouth kiss? (Yes: +1, No: -1, Information not available: 0)
#
0	1	0	0	0	0	0
2	1	0	1	-1	1	-1
3	1	0	0	0	0	0
0	4	21	0	0	0	0
5	6	47	0	0	0	0
5	6	73	0	0	0	0
7	8	105	0	0	0	0
9	10	121	0	0	0	0
11	12	124	1	0	0	0
13	12	126	1	0	0	0
7	14	168	1	0	0	0
15	16	171	-1	0	0	0
17	12	172	-1	0	0	0
18	19	179	1	1	1	0
18	20	179	0	0	0	0
21	19	179	1	0	0	0
22	23	184	1	1	1	1
24	25	185	0	0	0	0
26	27	192	0	0	0	0
17	28	193	-1	0	0	0
18	29	194	1	0	0	0
18	30	204	1	0	0	0
31	32	206	0	1	0	0
21	16	207	-1	0	0	0
0	12	216	0	0	0	0
21	33	217	0	0	0	0
0	34	223	0	0	0	0
35	36	229	1	0	0	0
18	29	238	1	0	0	0
37	38	243	0	0	0	0
39	40	244	0	0	0	0
41	42	244	1	0	0	0
0	43	245	0	0	0	0
44	34	250	0	0	0	0
0	45	252	0	0	0	0
17	45	252	-1	0	0	0
46	40	252	1	1	1	1
41	42	259	1	0	0	0
47	30	259	-1	0	0	0
48	49	263	0	0	0	0
48	43	268	0	0	0	0
35	50	271	1	0	0	0
24	51	276	-1	0	0	0
21	52	276	1	0	0	0
44	53	277	0	0	0	0
41	54	283	1	0	0	0
0	55	284	0	0	0	0
31	45	294	0	0	0	0
21	50	297	0	0	0	0
56	57	297	-1	-1	-1	-1
56	54	298	0	0	0	0
46	58	298	1	1	1	1
59	60	298	0	0	0	0
61	62	299	0	0	0	0
63	64	300	0	0	0	0
65	66	301	1	1	1	1
46	67	301	1	0	0	0
68	69	304	1	0	0	0
61	70	306	1	0	0	0
71	72	308	-1	0	0	0
73	74	308	1	0	0	0
75	54	309	-1	0	0	0
76	77	312	0	0	0	0
63	78	313	0	0	0	0
79	80	315	1	0	0	0
68	80	315	1	0	0	0
81	82	315	0	0	0	0
83	82	316	0	0	1	0
83	84	317	0	1	1	1
47	58	318	1	0	0	0
85	86	318	-1	-1	-1	-1
79	87	320	1	0	0	0
88	89	320	0	0	0	0
47	90	320	0	0	0	0
21	58	322	1	0	0	0
56	91	322	-1	0	0	0
7	92	322	0	0	0	0
65	93	323	1	0	0	0
71	94	323	0	0	0	0
83	84	324	1	1	1	1
21	58	325	1	0	0	0
95	96	326	0	0	0	0
0	97	327	1	0	0	0
21	1	327	0	0	0	0
47	1	327	1	0	0	0
98	99	327	1	1	1	1
7	100	328	0	0	0	0
68	69	329	0	0	0	0
101	99	330	1	1	1	0
102	103	332	0	0	0	0
35	50	332	1	0	0	0
104	103	333	1	1	1	1
105	106	334	1	1	1	1
21	107	334	1	1	1	1
26	108	334	0	0	0	0
35	109	334	1	0	0	0
110	111	334	1	0	0	0
47	50	335	1	0	0	0
110	111	335	1	0	0	0
112	54	336	1	0	0	0
102	113	337	0	0	0	0
104	40	337	1	0	1	1
114	115	339	1	0	0	0
116	117	339	0	0	0	0
118	1	340	0	0	0	0
116	119	340	1	0	0	0
120	121	340	0	0	0	0
21	122	340	1	0	0	0
123	122	340	0	0	0	0
47	124	340	1	0	0	0
104	122	340	0	0	0	0
104	69	340	1	0	0	0
112	107	341	1	-1	1	1
65	125	341	0	0	0	0
68	122	341	0	0	0	0
126	127	342	0	0	0	0
15	122	342	0	0	0	0
46	128	342	1	0	0	0
68	122	342	0	0	0	0
68	129	342	0	0	0	0
130	131	343	0	0	0	0
132	54	345	0	0	0	0
133	134	346	0	0	0	0
135	134	346	0	0	0	0
18	136	347	1	0	0	0
26	137	347	0	0	0	0
65	122	348	1	0	0	0
138	122	350	0	0	0	0
44	84	352	0	0	0	0
18	19	353	1	0	0	0
48	139	353	0	0	0	0
140	141	354	0	0	0	0
65	66	354	1	0	0	0
142	143	355	0	0	0	0
144	145	356	0	0	0	0
142	122	356	1	0	0	0
142	86	356	0	0	0	0
146	147	356	0	0	0	0
0	148	357	0	0	0	0
0	145	357	0	0	0	0
11	145	357	1	0	0	0
46	149	358	1	0	0	0
150	151	359	0	0	0	0
98	122	360	1	1	1	1
152	151	360	0	0	0	0
21	153	361	1	0	0	0
44	154	361	1	0	0	0
11	55	361	0	0	0	0
155	66	361	1	0	0	0
152	156	361	0	0	0	0
79	157	362	0	0	0	0
46	158	362	1	0	0	0
79	159	363	0	0	0	0
46	54	363	0	0	0	0
0	97	364	1	0	0	0
11	160	364	1	0	0	0
11	161	364	1	0	0	0
76	161	364	0	0	0	0
2	162	365	1	-1	1	-1
144	163	366	0	0	0	0
17	156	366	0	0	0	0
164	165	367	1	1	1	1
11	166	367	1	0	0	0
61	167	367	0	0	0	0
168	169	367	1	0	0	0
98	122	367	1	1	1	1
140	141	368	0	0	0	0
2	170	368	1	-1	1	-1
35	50	368	1	0	0	0
35	154	368	1	0	0	0
98	162	368	1	0	0	0
140	171	369	0	0	0	0
172	156	369	0	0	0	0
173	174	369	1	0	0	0
44	169	369	1	0	0	0
164	175	370	1	0	0	0
172	176	370	0	0	0	0
172	177	370	0	0	0	0
178	179	370	0	0	0	0
18	180	370	1	0	0	0
35	181	370	1	0	0	0
0	182	377	0	0	0	0
0	183	377	0	0	0	0
150	166	377	1	0	0	0
46	184	377	1	0	0	0
104	185	378	0	0	0	0
48	186	379	-1	0	0	0
187	188	380	0	1	-1	1
47	57	380	0	0	0	0
114	189	381	1	0	0	0
126	190	381	-1	0	0	0
140	189	381	0	0	0	0
18	33	381	1	0	0	0
168	169	381	1	0	0	0
0	51	382	0	0	0	0
47	191	382	1	0	0	0
21	141	383	1	0	0	0
65	192	383	1	0	0	0
83	193	384	0	0	0	0
65	194	385	0	0	0	0
195	196	386	1	0	0	0
195	197	387	1	0	0	0
71	198	387	0	0	0	0
199	200	388	-1	0	0	0
21	141	388	0	0	0	0
21	190	388	1	0	0	0
0	201	390	0	0	0	0
202	200	390	-1	0	0	0
35	203	390	1	0	0	0
98	127	391	1	1	1	1
150	204	392	0	0	0	0
205	206	392	0	0	0	0
207	99	392	0	1	1	1
208	209	393	0	0	0	0
164	154	395	1	0	0	0
210	169	395	0	0	0	0
207	211	395	0	0	0	0
21	154	395	1	0	0	0
104	170	395	1	-1	1	1
2	162	396	1	-1	1	-1
46	212	396	0	0	0	0
104	201	396	0	0	0	0
2	213	397	0	-1	1	-1
35	181	397	1	0	0	0
46	214	397	1	0	0	0
98	213	397	0	0	0	0
215	216	398	1	0	0	0
21	190	398	1	0	0	0
65	203	398	1	0	0	0
46	217	398	1	0	0	0
120	218	399	0	0	0	0
219	220	399	0	0	0	0
221	222	399	0	0	0	0
146	218	399	0	0	0	0
223	224	400	0	-1	1	1
0	225	401	1	0	0	0
98	145	401	1	0	0	0
223	224	402	0	0	0	0
226	227	402	0	0	0	0
46	228	402	1	0	0	0
46	228	402	1	0	0	0
68	213	402	0	0	0	0
155	229	402	1	0	0	0
35	50	403	1	0	0	0
65	230	403	0	0	0	0
223	231	404	0	0	0	0
21	57	404	0	0	0	0
65	232	404	1	0	0	0
233	169	405	1	0	0	0
234	235	405	1	0	0	0
65	236	405	0	0	0	0
237	238	406	-1	0	0	0
65	239	406	1	0	0	0
65	240	406	1	0	0	0
11	161	407	1	0	0	0
205	127	408	0	0	0	0
44	241	409	0	0	0	0
47	191	409	1	0	0	0
98	50	409	1	0	0	0
164	242	410	1	0	0	0
233	243	410	1	0	0	0
244	169	410	1	1	1	-1
245	169	410	1	0	0	0
18	66	410	1	0	0	0
205	246	411	1	0	0	0
247	248	411	-1	0	0	0
155	249	411	0	0	0	0
140	250	412	1	0	0	0
140	251	412	0	0	0	0
234	252	412	1	0	0	0
247	86	412	-1	0	0	0
101	162	412	0	0	0	0
253	254	413	0	0	0	0
37	255	413	0	0	0	0
98	251	413	1	1	1	1
256	250	414	1	0	0	0
65	257	414	1	0	0	0
65	161	414	1	0	0	0
258	259	415	-1	-1	0	0
65	260	415	-1	0	0	0
256	261	416	0	0	0	0
262	263	416	1	0	0	0
11	156	416	-1	0	0	0
114	264	417	1	0	0	0
265	266	417	1	1	1	1
46	267	417	1	0	0	0
46	267	417	1	0	0	0
262	268	418	1	0	0	0
265	251	418	0	0	0	0
35	269	418	1	0	0	0
48	213	418	0	0	0	0
73	270	418	0	0	0	0
234	271	419	1	0	0	0
46	271	419	1	0	0	0
68	201	419	1	0	0	0
35	272	420	1	0	0	0
273	268	421	-1	-1	-1	1
47	57	421	1	0	0	0
11	209	421	-1	0	0	0
48	274	421	1	0	0	0
275	250	422	1	0	0	0
35	36	422	1	0	0	0
114	276	423	1	0	0	0
11	277	423	-1	0	0	0
15	278	424	-1	0	0	0
208	279	424	-1	0	0	0
280	281	424	-1	0	0	0
65	282	424	1	0	0	0
283	284	425	0	1	1	1
285	286	425	0	0	0	0
164	278	426	1	0	0	0
21	287	426	1	0	0	0
65	288	426	1	0	0	0
81	86	426	1	0	0	0
289	290	427	0	0	0	0
289	291	427	0	0	0	0
292	200	427	1	0	0	0
98	32	427	1	0	0	0
293	40	428	1	0	0	0
293	157	430	1	0	0	0
173	294	430	-1	0	0	0
295	89	430	-1	0	0	0
21	296	430	1	0	0	0
297	298	431	-1	0	0	0
297	299	431	-1	0	0	0
297	214	431	-1	0	-1	1
300	301	431	1	1	1	1
295	302	432	-1	0	0	0
21	303	432	1	0	0	0
21	86	432	1	0	0	0
21	304	432	1	0	0	0
35	36	432	1	0	0	0
173	305	433	-1	0	0	0
21	250	433	1	0	0	0
41	306	433	1	0	0	0
83	307	433	0	0	0	0
21	50	434	0	0	0	0
65	97	434	1	0	0	0
11	308	434	1	0	0	0
101	309	434	1	0	0	0
104	310	435	1	0	0	0
35	36	437	1	0	0	0
35	50	437	1	0	0	0
311	209	453	1	0	0	0
311	171	453	1	0	0	0
312	313	453	1	0	0	0
21	171	453	1	0	0	0
35	50	453	1	0	0	0
47	171	453	-1	0	0	0
314	99	455	1	0	0	0
164	315	456	1	0	0	0
316	99	458	1	0	0	0
65	147	458	1	0	0	0
47	147	458	1	0	0	0
317	171	464	0	0	0	0
275	318	464	1	0	0	0
319	147	465	1	0	0	0
320	321	465	0	0	0	0
322	321	465	-1	0	0	0
323	200	465	0	0	0	0
26	321	465	1	0	0	0
35	50	465	1	0	0	0
324	236	466	-1	0	0	0
21	236	466	1	0	0	0
325	326	467	1	0	0	0
325	327	468	1	0	0	0
328	329	469	1	0	0	0
39	330	469	-1	0	0	0
325	331	470	1	0	0	0
168	330	470	1	0	0	0
325	327	471	1	0	0	0
98	250	471	1	1	1	1
332	333	471	1	0	0	0
325	331	472	1	0	0	0
334	154	472	-1	0	0	0
56	335	472	0	0	0	0
48	336	472	1	0	0	0
155	337	472	1	0	0	0
325	338	473	1	0	0	0
339	340	473	1	0	0	0
46	340	473	1	0	0	0
71	330	473	0	0	0	0
319	341	474	1	0	0	0
325	342	474	1	0	0	0
339	286	474	1	0	0	0
343	344	474	1	1	0	0
46	345	474	1	0	0	0
328	346	475	1	0	0	0
325	347	475	-1	0	0	0
348	349	475	1	0	0	0
35	350	475	1	0	0	0
46	351	475	1	0	0	0
47	191	475	1	0	0	0
68	352	475	0	0	0	0
48	353	475	-1	0	0	0
328	354	476	1	0	0	0
325	326	476	1	0	0	0
325	99	476	1	1	-1	1
355	353	476	1	0	0	0
35	50	476	1	0	0	0
68	356	476	-1	0	0	0
357	358	476	1	-1	1	1
359	360	477	1	1	1	0
173	361	477	-1	0	0	0
285	362	478	-1	0	0	0
47	363	478	1	0	0	0
265	364	479	1	0	0	0
311	309	479	0	0	0	0
325	141	479	1	0	0	0
325	331	479	1	0	0	0
325	365	479	1	0	0	0
366	367	479	1	0	0	0
368	358	479	-1	0	0	0
35	369	479	1	0	0	0
357	361	479	1	0	0	0
325	370	480	1	0	0	0
311	371	481	1	0	0	0
195	19	481	1	0	0	0
372	354	481	-1	0	0	0
47	373	481	1	0	0	0
68	356	481	-1	0	0	0
374	200	482	0	0	0	0
375	329	482	-1	0	0	0
65	376	482	1	0	0	0
311	363	483	0	0	0	0
155	371	483	1	0	0	0
155	377	483	1	0	0	0
324	378	484	-1	0	0	0
325	327	484	1	0	0	0
18	370	484	1	0	0	0
379	380	484	-1	0	0	0
65	381	484	1	0	0	0
81	382	484	-1	0	0	0
325	326	485	1	0	0	0
325	327	486	1	0	0	0
325	383	486	1	0	0	0
366	367	486	-1	0	0	0
140	384	487	1	0	0	0
195	32	487	1	0	0	0
385	386	487	1	0	0	0
35	50	487	1	0	0	0
98	387	487	0	0	0	0
325	327	488	1	0	0	0
385	97	488	0	0	0	0
388	389	488	1	0	0	0
390	211	488	1	0	0	0
375	1	488	-1	0	0	0
56	391	488	1	0	0	0
98	270	488	1	0	0	0
392	1	489	0	0	0	0
392	354	489	0	0	0	0
247	371	489	-1	0	0	0
35	36	489	1	0	0	0
35	181	489	1	0	0	0
65	393	489	1	0	0	0
65	12	489	1	0	0	0
7	394	489	1	0	0	0
168	1	489	1	0	0	0
98	1	489	1	0	0	0
316	171	490	1	0	0	0
325	327	490	0	0	0	0
46	395	490	-1	0	0	0
375	396	491	-1	0	0	0
397	396	491	0	0	0	0
21	107	491	1	1	1	1
44	382	491	1	0	0	0
46	330	491	0	0	0	0
325	326	492	1	0	0	0
339	363	492	0	0	0	0
398	399	493	1	0	0	0
359	400	493	1	0	0	0
359	401	493	1	0	0	0
325	402	493	1	0	0	0
325	327	493	1	0	0	0
403	266	493	1	0	0	0
404	405	493	1	0	0	0
21	406	493	1	1	1	1
35	181	493	1	0	0	0
88	211	493	1	0	0	0
65	370	493	1	0	0	0
65	407	493	1	0	0	0
46	408	493	1	0	0	0
98	409	493	1	0	0	0
195	410	494	1	0	0	0
403	411	494	1	0	0	0
412	413	494	-1	0	0	0
414	267	494	1	0	0	0
404	415	496	1	0	0	0
21	416	496	1	0	0	0
316	417	497	-1	0	0	0
325	418	497	1	0	0	0
98	50	497	0	0	0	0
325	326	498	1	0	0	0
325	419	498	0	0	0	0
403	420	498	1	0	0	0
18	225	498	1	0	1	1
18	171	498	1	0	0	0
75	250	498	1	0	0	0
403	421	499	1	0	0	0
422	423	499	1	-1	1	-1
65	424	499	1	0	0	0
0	425	500	0	0	0	0
426	405	500	-1	0	0	0
404	425	500	1	0	0	0
35	341	500	1	0	0	0
368	309	501	1	0	0	0
26	427	501	1	0	0	0
233	169	502	1	0	0	0
46	428	502	1	0	0	0
325	327	503	1	0	0	0
429	217	503	-1	0	0	0
46	430	503	1	0	0	0
105	141	504	1	0	0	0
273	431	504	0	-1	1	1
98	432	504	-1	0	0	0
433	434	505	-1	0	0	0
311	124	505	1	0	0	0
47	57	505	0	0	0	0
435	436	506	1	-1	-1	1
437	438	506	-1	0	0	0
433	439	507	-1	0	0	0
328	440	507	1	0	0	0
325	365	507	1	0	0	0
325	90	507	1	0	0	0
435	441	507	1	0	0	0
35	50	507	1	0	0	0
65	33	507	1	0	0	0
114	442	508	1	0	0	0
244	443	508	0	0	0	0
328	444	508	1	0	0	0
445	439	508	0	0	0	0
446	169	508	1	-1	1	0
2	127	508	1	-1	1	-1
46	447	508	1	0	0	0
15	448	509	1	0	0	0
449	329	509	1	0	0	0
110	345	509	0	0	0	0
328	400	510	0	0	0	0
450	434	510	0	0	0	0
451	363	510	1	1	-1	-1
21	452	510	1	0	0	0
195	453	511	1	0	0	0
65	454	511	0	0	0	0
0	209	512	1	0	0	0
325	327	512	1	0	0	0
455	456	512	-1	0	0	0
18	457	512	1	0	0	0
41	225	512	1	0	0	0
195	458	513	1	0	0	0
459	439	513	-1	0	0	0
460	461	514	1	0	0	0
65	462	514	1	0	0	0
140	463	515	-1	0	0	0
464	465	515	0	0	0	0
466	434	515	-1	0	0	0
18	467	515	1	0	0	0
35	341	515	1	0	0	0
65	337	515	1	0	0	0
65	40	515	0	0	0	0
140	468	516	1	0	0	0
311	141	516	0	0	0	0
247	457	516	-1	0	0	0
273	469	517	1	0	0	0
325	470	517	0	0	0	0
325	327	517	1	0	0	0
195	471	517	1	0	0	0
164	472	518	1	0	0	0
195	32	518	1	0	0	0
473	34	518	0	0	0	0
110	358	518	-1	0	0	0
98	270	518	1	0	0	0
398	220	519	-1	0	0	0
195	474	520	1	0	0	0
140	475	521	1	0	0	0
398	470	521	1	0	0	0
476	477	521	-1	1	-1	1
325	327	522	1	0	0	0
325	478	522	0	0	0	0
479	480	522	1	-1	1	1
223	481	523	1	0	0	0
482	442	523	1	0	0	0
476	483	523	1	0	0	0
18	484	523	1	0	0	0
18	485	523	1	0	0	0
325	342	524	1	0	0	0
476	486	524	1	0	0	0
487	488	524	1	0	0	0
18	399	525	1	0	0	0
18	489	525	1	0	0	0
46	490	525	-1	1	1	1
98	162	525	1	1	1	1
325	491	526	1	0	0	0
339	209	526	1	0	0	0
388	492	526	0	0	0	0
493	494	526	-1	0	0	0
357	457	526	1	0	0	0
311	40	528	1	0	0	0
195	225	528	1	0	0	0
479	495	528	1	-1	1	1
479	496	528	1	-1	1	1
482	395	528	1	0	0	0
497	498	528	1	0	1	1
18	499	528	1	0	0	0
65	486	528	1	0	0	0
65	500	528	1	0	0	0
104	501	528	0	0	0	0
502	503	529	1	0	0	0
504	301	529	-1	0	0	0
98	129	529	1	0	0	0
98	505	529	1	1	1	1
325	121	530	1	0	0	0
21	468	530	1	0	0	0
35	181	530	1	0	0	0
35	341	530	1	0	0	0
325	506	531	1	0	0	0
18	500	531	1	0	0	0
35	363	531	1	0	0	0
507	508	531	1	0	0	0
110	509	531	1	-1	1	1
293	510	532	1	0	0	0
511	200	532	1	0	0	0
110	512	532	1	0	0	0
513	514	533	0	-1	1	1
71	515	533	-1	0	0	0
18	516	534	1	0	0	0
517	301	534	1	0	0	0
397	518	534	-1	0	0	0
98	519	534	0	0	0	0
325	520	535	1	0	0	0
325	271	535	1	0	0	0
449	521	535	1	0	0	0
21	220	535	0	0	0	0
21	522	535	0	0	0	0
35	50	535	1	0	0	0
65	523	535	0	0	0	0
65	352	535	1	0	0	0
237	524	536	-1	0	0	0
325	370	536	1	0	0	0
375	508	536	-1	0	0	0
65	525	536	0	0	0	0
65	526	536	1	0	0	0
527	444	537	1	0	0	0
446	528	537	1	0	0	0
529	530	537	1	0	0	0
18	500	537	1	0	0	0
18	531	537	1	0	0	0
98	532	537	0	0	0	0
325	338	538	1	0	0	0
482	278	538	1	0	0	0
334	294	539	1	0	0	0
533	534	539	1	1	0	0
71	154	539	1	0	0	0
104	535	539	1	0	0	0
320	536	540	1	0	0	0
300	301	540	1	0	0	0
482	250	541	1	0	0	0
449	401	542	1	0	0	0
368	278	542	0	0	0	0
18	457	542	1	0	0	0
18	537	542	1	0	0	0
35	181	542	1	0	0	0
95	538	542	-1	0	0	0
325	539	544	1	0	0	0
195	515	544	1	0	0	0
21	470	544	-1	0	0	0
105	540	545	1	1	1	1
325	541	545	1	0	0	0
529	542	545	1	0	0	0
543	544	545	0	0	0	0
545	467	545	0	0	0	0
546	547	545	0	0	0	0
316	321	546	0	0	0	0
325	548	546	0	0	0	0
368	267	546	1	0	0	0
76	549	546	0	0	0	0
550	480	547	1	0	0	0
325	551	548	0	0	0	0
325	552	548	1	0	0	0
553	177	549	-1	0	0	0
553	467	549	0	0	0	0
18	500	549	1	0	0	0
18	554	549	1	0	0	0
18	555	549	1	0	0	0
110	106	549	1	0	0	0
98	555	549	1	0	0	0
205	556	550	-1	0	0	0
325	271	550	1	0	0	0
355	441	550	1	0	0	0
557	558	550	1	0	0	0
35	341	550	1	0	0	0
98	559	550	1	0	0	0
150	560	551	1	0	0	0
561	562	551	1	0	0	0
563	440	551	1	0	0	0
564	565	551	-1	0	0	0
368	566	551	1	0	0	0
2	475	551	1	-1	1	-1
65	567	551	1	0	0	0
0	568	552	0	0	0	0
325	569	552	1	0	0	0
557	570	552	-1	0	0	0
300	571	552	1	0	0	0
65	572	552	-1	0	0	0
47	50	552	0	0	0	0
144	556	553	1	0	0	0
311	573	553	-1	0	0	0
316	574	553	1	0	0	0
18	567	553	1	0	0	0
65	575	553	0	0	0	0
164	209	554	1	0	0	0
576	577	554	1	0	0	0
578	579	554	-1	0	0	0
580	99	555	1	0	0	0
334	107	556	0	1	1	1
581	582	556	1	0	0	0
583	371	556	0	0	0	0
584	585	556	1	1	1	1
368	457	556	1	0	0	0
325	430	557	1	0	0	0
564	586	557	1	0	0	0
587	588	557	-1	0	0	0
35	370	557	1	0	0	0
35	181	557	1	0	0	0
325	230	558	1	0	0	0
325	271	558	1	0	0	0
355	589	558	1	0	0	0
550	590	558	1	0	1	0
584	591	558	1	0	0	0
18	30	558	1	0	0	0
18	171	558	1	0	0	0
328	592	559	0	1	1	1
325	539	559	1	0	0	0
355	538	559	0	0	0	0
195	370	559	1	1	1	1
593	594	559	1	0	0	0
35	350	559	1	0	0	0
65	595	559	0	0	0	0
155	371	559	1	0	0	0
561	562	560	1	0	0	0
596	512	560	1	0	0	0
368	597	560	1	0	0	0
598	16	560	0	1	1	1
598	599	560	-1	0	0	0
95	467	560	0	0	0	0
95	600	560	-1	0	0	0
164	156	561	1	0	0	0
325	601	561	0	0	0	0
602	474	561	1	1	1	1
603	604	561	1	1	0	0
18	376	561	1	0	0	0
605	301	561	0	0	0	0
0	606	562	1	0	0	0
325	569	562	1	0	0	0
451	607	562	1	1	-1	1
497	608	562	0	0	0	0
609	156	562	1	0	0	0
368	457	562	1	0	0	0
325	342	563	1	0	0	0
325	610	563	1	0	0	0
611	612	563	1	0	0	0
18	613	563	1	0	0	0
47	191	563	1	0	0	0
81	86	563	-1	0	0	0
187	211	564	1	0	0	0
187	457	564	0	0	0	0
614	615	564	1	0	0	0
355	99	564	1	0	0	0
616	617	564	-1	0	0	0
584	222	564	1	0	0	0
596	371	564	1	0	0	0
618	619	564	1	1	1	1
368	620	564	1	0	0	0
397	621	564	-1	0	0	0
622	623	564	1	0	0	0
476	624	565	1	0	0	0
625	534	565	1	0	0	0
626	627	565	1	0	0	0
626	627	565	1	0	0	0
628	629	565	1	0	0	0
630	222	565	-1	0	0	0
630	631	565	-1	0	0	0
630	512	565	1	0	0	0
630	99	565	1	0	0	0
632	633	565	1	0	0	0
634	534	565	0	0	0	0
65	393	565	0	0	0	0
398	371	566	1	0	0	0
146	635	566	1	0	0	0
368	597	566	1	0	0	0
636	637	566	1	0	-1	1
638	301	566	1	0	0	0
76	639	566	-1	0	0	0
297	640	567	1	0	0	0
325	641	567	1	0	0	0
195	32	567	1	0	0	0
616	642	567	1	0	0	0
18	643	567	1	0	0	0
397	644	567	-1	0	0	0
645	646	568	1	0	0	0
647	19	568	-1	0	-1	-1
325	515	569	-1	0	0	0
648	264	569	1	0	0	0
325	649	570	1	0	0	0
71	650	570	-1	0	0	0
47	651	570	1	0	0	0
75	652	570	-1	0	0	0
314	551	571	-1	0	0	0
325	370	571	1	0	0	0
18	610	571	1	0	0	0
18	653	571	1	0	0	0
648	270	571	0	0	0	0
135	551	572	-1	0	0	0
195	654	572	1	0	0	0
561	562	572	1	0	0	0
655	656	572	1	0	1	0
368	597	572	1	0	0	0
35	181	572	1	0	0	0
155	657	572	0	0	0	0
98	555	572	0	0	0	0
658	659	573	-1	0	0	0
325	660	573	1	0	0	0
325	661	573	-1	0	0	0
422	662	573	-1	-1	-1	-1
663	659	573	1	0	0	0
602	664	573	1	0	0	0
368	665	573	-1	0	0	0
35	666	573	1	0	0	0
35	16	573	1	0	0	0
667	659	573	1	0	0	0
648	668	573	1	-1	-1	1
648	669	573	1	0	0	0
325	383	574	1	0	0	0
325	670	574	1	0	0	0
614	671	574	1	0	0	0
583	211	574	-1	0	0	0
625	672	574	1	0	0	0
673	674	574	1	1	1	1
675	676	574	-1	0	0	0
677	344	574	0	0	0	0
678	679	574	0	0	0	0
680	681	574	0	0	0	0
375	682	574	-1	0	0	0
397	679	574	-1	0	0	0
71	310	574	0	0	0	0
233	683	575	1	0	0	0
479	657	575	1	-1	1	1
593	336	575	1	0	0	0
325	684	576	0	0	0	0
464	349	576	1	0	0	0
576	685	576	0	0	0	0
686	687	576	1	0	0	0
688	689	576	-1	0	0	0
690	74	576	-1	0	0	0
18	691	576	1	0	0	0
692	693	576	0	0	0	0
648	362	576	1	0	0	0
339	169	577	1	0	0	0
195	694	577	1	0	0	0
388	679	577	1	0	0	0
529	695	577	1	0	0	0
561	696	577	1	0	0	0
690	697	577	-1	0	0	0
18	698	577	1	0	0	0
699	700	577	0	0	1	0
35	701	577	1	0	0	0
35	181	577	1	0	0	0
343	619	577	1	0	0	0
76	321	577	-1	0	0	0
325	363	578	1	0	0	0
702	703	578	1	0	0	0
35	687	578	1	0	0	0
35	363	578	1	0	0	0
704	629	579	0	-1	-1	-1
625	358	579	1	0	0	0
35	341	579	1	0	0	0
561	696	580	1	0	0	0
705	706	580	1	0	0	0
707	708	580	0	0	0	0
47	50	580	1	0	0	0
76	145	580	-1	0	0	0
626	709	581	1	0	0	0
710	629	581	1	0	0	0
711	712	581	1	0	0	0
713	629	581	-1	0	0	0
35	687	581	1	0	0	0
155	714	581	1	0	0	0
648	715	581	-1	0	0	0
716	608	582	1	-1	1	1
44	717	582	0	0	0	0
47	588	582	1	0	0	0
293	718	583	1	0	0	0
719	720	583	1	0	0	0
721	722	583	1	0	0	0
397	718	583	1	0	0	0
21	19	583	1	0	0	0
325	723	584	1	0	0	0
719	724	584	0	0	0	0
18	714	584	1	0	0	0
18	714	584	1	0	0	0
18	725	584	1	0	0	0
533	726	584	1	0	0	0
35	666	584	1	0	0	0
35	727	584	1	0	0	0
47	191	584	1	0	0	0
68	551	584	0	0	0	0
68	512	584	0	0	0	0
325	728	585	0	0	0	0
325	338	585	1	0	0	0
729	617	585	1	0	0	0
721	730	585	1	0	0	0
368	597	585	1	0	0	0
18	731	585	1	0	0	0
21	732	585	-1	0	0	0
35	50	585	1	0	0	0
733	367	585	1	0	0	0
105	734	586	1	0	0	0
735	736	586	1	0	0	0
18	737	586	1	0	0	0
21	90	586	0	0	0	0
98	409	586	1	0	0	0
0	238	587	1	0	0	0
738	739	587	0	0	0	0
328	740	587	1	0	0	0
355	741	587	0	0	0	0
584	742	587	1	0	0	0
35	341	587	1	0	0	0
355	743	588	1	0	0	0
429	744	588	1	0	0	0
455	706	588	1	0	0	0
561	562	588	1	0	0	0
368	141	588	1	0	0	0
745	746	588	1	0	0	0
747	748	588	1	0	0	0
749	750	588	1	-1	0	0
56	751	588	0	0	0	0
46	752	588	1	0	0	0
733	753	588	0	0	0	0
325	754	589	1	0	0	0
325	352	589	1	0	0	0
755	756	589	-1	0	0	0
757	536	589	1	0	1	0
758	759	589	0	0	0	0
450	726	590	0	0	0	0
164	607	591	1	0	0	0
311	145	591	-1	0	0	0
322	760	591	1	0	0	0
761	685	591	1	0	0	0
678	762	591	1	0	0	0
763	633	591	-1	0	0	0
397	764	591	-1	0	0	0
35	50	591	1	0	0	0
667	765	591	0	0	0	0
79	299	592	1	0	0	0
561	562	592	1	0	0	0
766	767	592	1	0	0	0
673	760	592	1	0	0	0
368	141	592	1	0	0	0
768	344	592	-1	0	0	0
47	124	592	1	0	0	0
561	731	593	1	0	0	0
711	642	593	-1	0	0	0
769	722	593	1	1	-1	1
770	344	593	1	0	0	0
244	771	594	1	0	0	0
325	772	594	1	0	0	0
355	588	594	1	0	0	0
138	773	594	1	0	0	0
368	371	594	0	0	0	0
745	774	594	-1	0	0	0
775	776	594	1	0	0	0
777	778	594	1	0	0	0
779	780	594	1	0	0	0
35	781	594	1	0	0	0
46	782	594	-1	0	0	0
47	341	594	1	0	0	0
733	746	594	1	0	0	0
398	417	595	1	0	0	0
655	783	595	-1	0	0	0
368	652	595	-1	0	0	0
368	407	595	-1	0	0	0
368	184	595	-1	0	0	0
745	784	595	-1	1	-1	-1
785	633	595	-1	0	0	0
785	786	595	1	0	0	0
787	722	595	1	0	1	0
155	714	595	1	0	0	0
325	383	596	1	0	0	0
325	788	596	1	0	0	0
789	790	596	-1	0	0	0
791	792	596	1	0	0	0
793	722	596	1	0	0	0
47	731	596	1	0	0	0
355	171	597	1	0	0	0
757	536	597	1	0	0	0
794	790	597	-1	0	0	0
794	712	597	-1	0	1	0
98	171	597	1	0	0	0
355	417	598	-1	0	0	0
455	633	598	-1	0	0	0
735	736	598	1	0	0	0
795	796	598	1	0	0	0
797	796	598	1	0	0	0
798	799	598	1	1	-1	-1
35	417	598	1	0	0	0
357	800	598	1	0	0	0
195	801	599	1	0	0	0
802	803	599	1	0	0	0
804	805	599	1	0	0	0
76	447	599	1	0	0	0
311	806	600	-1	0	0	0
482	807	600	1	0	0	0
655	808	600	-1	0	0	0
325	327	602	1	0	0	0
325	660	602	1	0	0	0
325	809	602	1	0	0	0
464	589	602	0	0	0	0
810	811	602	1	0	0	0
0	812	603	0	0	0	0
813	814	603	-1	1	-1	-1
815	816	605	1	0	0	0
223	346	605	1	0	0	0
223	481	605	1	0	0	0
355	154	605	1	0	0	0
584	817	606	1	0	0	0
745	818	606	-1	0	0	0
15	819	607	1	0	0	0
820	809	607	1	1	0	0
325	230	607	1	0	0	0
325	171	607	1	0	0	0
766	821	607	1	0	0	0
822	536	607	1	0	0	0
823	824	607	0	0	0	0
825	536	607	1	0	0	0
826	827	607	-1	0	0	0
828	827	607	1	0	0	0
658	829	608	-1	0	1	1
433	830	608	-1	0	0	0
823	831	608	1	0	0	0
766	832	609	1	0	0	0
755	829	609	-1	0	0	0
833	834	609	1	1	1	1
325	832	610	-1	0	0	0
785	835	610	1	0	0	0
836	597	610	1	1	1	1
837	438	610	1	0	0	0
46	838	610	1	0	0	0
0	839	611	1	0	0	0
840	814	611	1	0	0	0
841	814	611	1	-1	1	1
2	156	611	1	-1	1	1
842	843	611	-1	0	0	0
844	814	611	1	-1	1	-1
845	589	612	1	1	1	1
18	846	612	1	0	0	0
47	57	612	1	0	0	0
464	847	613	-1	0	0	0
787	642	613	1	0	0	0
822	847	613	-1	0	0	0
836	457	613	1	1	1	1
2	848	613	1	-1	1	-1
849	467	613	1	0	0	0
850	722	613	-1	0	0	0
851	852	613	-1	0	0	0
265	848	614	0	0	0	0
297	853	614	-1	0	0	0
325	338	614	1	0	0	0
497	854	614	-1	0	0	0
511	855	614	1	0	0	0
856	776	614	1	1	1	1
857	858	614	-1	0	1	0
859	69	614	-1	0	0	0
860	861	614	1	0	0	0
98	862	614	0	0	0	0
863	722	615	1	1	1	1
0	864	616	-1	0	0	0
164	865	616	1	0	0	0
339	303	616	-1	0	0	0
787	814	616	1	0	0	0
866	867	616	1	1	1	0
866	868	616	1	0	0	0
2	417	616	0	-1	1	-1
860	765	616	1	0	0	0
755	829	617	-1	0	0	0
755	869	617	-1	0	0	0
2	870	617	1	-1	1	-1
871	307	617	1	-1	1	0
872	463	617	1	-1	1	1
873	874	617	0	0	0	0
76	864	617	1	0	0	0
114	428	618	1	0	0	0
273	875	618	-1	0	0	0
876	877	618	0	0	0	0
878	879	618	1	0	0	0
123	880	618	1	0	0	0
328	881	619	1	0	0	0
882	883	619	1	0	0	0
768	884	619	-1	-1	-1	-1
845	649	619	1	0	0	0
885	886	619	0	1	1	1
836	665	619	0	0	0	0
2	887	619	0	-1	1	-1
888	642	619	-1	0	0	0
889	890	619	1	0	0	0
73	891	619	1	0	0	0
339	892	620	1	0	0	0
626	893	620	-1	0	0	0
768	894	620	-1	0	0	0
18	895	620	1	0	0	0
866	896	620	1	0	0	0
836	897	620	-1	0	0	0
2	892	620	1	-1	1	-1
898	899	620	1	0	0	0
655	883	621	-1	0	0	0
900	901	621	0	0	0	0
871	74	621	1	0	0	0
871	902	621	1	0	0	0
872	903	621	1	0	0	0
904	905	621	1	0	0	0
906	452	621	-1	0	0	0
325	907	622	1	0	0	0
561	562	622	1	0	0	0
602	908	622	1	0	0	0
766	821	622	1	0	0	0
802	909	622	1	0	0	0
845	910	622	1	0	0	0
871	911	622	1	0	0	0
810	672	622	1	0	0	0
912	780	622	1	1	1	0
65	913	622	1	0	0	0
65	914	622	1	0	0	0
110	848	622	1	0	0	0
355	915	623	1	0	0	0
355	916	623	-1	0	0	0
482	1	623	1	0	0	0
663	917	623	0	0	0	0
735	918	623	-1	0	0	0
912	919	623	0	0	0	0
920	629	623	-1	0	-1	-1
921	917	623	1	0	1	1
507	922	623	1	0	0	0
47	1	623	1	0	0	0
844	861	623	1	0	0	0
15	923	624	1	0	0	0
584	924	624	1	0	0	0
882	642	624	1	0	0	0
46	812	624	1	0	0	0
168	925	624	1	0	0	0
155	926	625	1	0	0	0
0	927	626	1	0	0	0
237	928	626	-1	0	0	0
311	806	626	-1	0	0	0
355	929	626	1	0	0	0
561	930	626	1	0	0	0
300	931	626	1	0	0	0
785	835	626	1	0	0	0
845	33	626	1	0	0	0
866	932	626	1	1	1	1
878	169	626	1	0	0	0
933	934	626	0	0	0	0
933	935	626	0	0	0	0
936	937	626	1	1	1	1
938	939	626	1	0	0	0
0	940	627	0	0	0	0
0	879	627	0	0	0	0
0	892	627	0	0	0	0
398	941	627	0	0	0	0
429	406	627	1	0	0	0
511	942	627	1	0	0	0
735	736	627	1	0	0	0
168	330	627	1	0	0	0
368	141	628	1	1	-1	1
823	943	628	1	0	0	0
836	457	628	1	0	0	0
944	917	628	-1	0	0	0
945	946	628	1	-1	1	1
98	90	628	1	0	0	0
355	947	629	1	0	0	0
948	949	629	0	0	0	0
950	356	629	1	1	-1	1
65	951	629	1	0	0	0
952	953	630	-1	0	0	0
952	919	630	-1	0	0	0
603	954	630	1	0	0	0
18	284	630	1	0	0	0
18	955	630	1	0	0	0
871	832	630	1	0	0	0
956	646	630	1	0	0	0
957	958	630	1	0	0	0
959	931	630	-1	0	0	0
960	961	630	1	0	0	0
104	962	630	-1	0	0	0
963	268	630	-1	0	0	0
164	175	631	1	0	0	0
273	964	631	-1	0	0	0
37	175	631	-1	0	0	0
173	965	631	-1	0	0	0
596	965	631	1	0	0	0
173	848	632	0	0	0	0
368	349	632	-1	0	0	0
18	966	632	1	0	0	0
873	967	632	1	1	1	1
968	969	632	-1	0	0	0
970	971	632	1	0	0	0
46	349	632	0	0	0	0
614	972	635	1	0	0	0
18	973	635	1	0	0	0
974	879	635	1	0	0	0
975	976	635	0	0	0	0
375	977	635	1	0	0	0
68	676	635	1	0	0	0
502	978	636	1	0	0	0
502	428	636	1	0	0	0
845	402	636	1	1	1	1
823	943	636	1	0	0	0
979	821	636	1	0	0	0
933	980	636	0	0	0	0
981	467	636	0	0	0	0
982	983	636	1	0	0	0
984	985	636	-1	0	0	0
21	986	636	1	0	0	0
987	988	637	0	0	0	0
79	967	637	1	0	0	0
989	990	637	-1	0	0	0
975	991	637	-1	0	0	0
975	992	637	-1	0	0	0
975	992	637	-1	0	0	0
392	211	638	0	0	0	0
663	993	638	1	0	0	0
602	994	638	1	0	0	0
632	995	638	0	0	0	0
866	996	638	1	0	0	0
866	304	638	1	0	0	0
997	883	638	1	0	0	0
998	967	638	1	1	1	1
21	541	638	1	0	0	0
46	999	638	0	0	0	0
795	1000	639	1	0	0	0
871	1001	639	1	0	0	0
1002	536	639	1	0	0	0
39	1003	639	0	0	0	0
482	1004	640	1	0	0	0
845	649	640	1	0	0	0
989	33	640	1	0	0	0
845	579	641	1	0	0	0
823	1005	641	0	0	0	0
18	687	641	1	0	0	0
872	463	641	1	-1	1	1
997	1006	641	1	0	0	0
587	457	641	0	0	0	0
587	1007	641	1	0	0	0
1008	1009	642	-1	0	0	0
626	1010	642	0	0	0	0
626	1011	642	0	0	0	0
845	1012	642	1	0	0	0
871	1013	642	1	0	0	0
989	1014	642	1	0	0	0
1002	305	642	1	0	0	0
1015	141	642	1	0	0	0
1016	198	642	1	0	0	0
1017	1018	642	1	1	1	1
1019	1020	642	-1	0	0	0
970	32	642	-1	0	0	0
1021	1020	643	1	0	0	0
374	1022	643	-1	0	0	0
482	1004	643	1	0	0	0
482	649	643	-1	0	0	0
1008	1023	643	-1	0	0	0
1008	1024	643	-1	0	0	0
1025	1006	643	-1	0	0	0
18	1026	643	1	0	0	0
841	1027	643	1	0	0	0
950	361	643	0	0	0	0
1016	1028	643	1	0	0	0
1029	1030	643	0	0	0	0
1031	1032	643	1	0	0	0
1031	1033	643	-1	0	0	0
1034	999	643	0	0	0	0
826	1011	643	1	0	0	0
587	1035	643	1	0	0	0
970	211	643	0	0	0	0
970	652	643	-1	0	0	0
65	1026	643	1	0	0	0
1036	1037	643	1	0	0	0
59	1038	643	1	0	0	0
844	1039	643	1	0	0	0
1040	999	644	-1	1	1	1
658	1041	644	-1	0	0	0
1042	1037	644	1	0	0	0
1043	1044	644	1	0	0	0
663	1045	644	-1	0	0	0
768	1046	644	-1	0	0	0
18	1047	644	1	0	0	0
866	701	644	1	0	0	0
1048	90	644	1	0	0	0
1034	1028	644	-1	0	0	0
247	1049	645	-1	0	0	0
482	536	645	0	0	0	0
663	1050	645	1	0	0	0
871	1051	645	1	0	0	0
998	1052	645	0	0	0	0
1053	1054	645	-1	-1	-1	-1
1055	1056	645	1	0	0	0
293	1057	646	-1	0	0	0
374	1058	646	-1	0	0	0
1002	447	646	1	0	0	0
970	1059	646	1	0	0	0
733	1060	646	0	0	0	0
105	33	647	1	0	0	0
1061	1062	647	1	0	0	0
476	1063	647	0	0	0	0
845	1062	647	1	0	0	0
18	1064	647	1	0	0	0
950	1065	647	1	0	0	0
921	917	647	1	0	0	0
1066	467	647	1	0	0	0
21	1067	647	1	0	0	0
65	1062	647	1	0	0	0
11	1068	647	1	0	0	0
844	1069	647	1	0	0	0
450	547	648	1	0	0	0
1070	1071	648	1	0	0	0
1072	1073	648	1	1	0	0
46	1074	648	1	0	0	0
155	665	648	1	0	0	0
37	1013	649	0	0	0	0
79	329	649	1	0	0	0
561	612	649	1	0	0	0
845	1075	649	1	0	0	0
18	1076	649	1	0	0	0
856	1024	649	-1	0	0	0
950	536	649	0	0	0	0
1077	1078	649	1	1	1	1
1079	589	649	0	0	0	0
65	1080	649	1	0	0	0
71	1081	649	-1	0	0	0
73	1082	649	0	0	0	0
223	1083	650	1	0	0	0
1066	86	650	0	0	0	0
1084	917	650	-1	0	0	0
1085	1086	650	-1	0	0	0
1087	58	650	-1	0	0	0
1088	1058	650	1	0	0	0
21	1089	650	1	1	1	1
1090	1091	650	1	0	0	0
584	591	651	1	0	0	0
1092	1058	651	1	0	1	0
1048	1093	651	1	0	0	0
1094	457	651	1	-1	-1	1
21	1067	651	1	0	0	0
533	830	651	0	0	0	0
65	1095	651	0	0	0	0
502	694	652	0	0	0	0
735	1096	652	1	0	0	0
735	676	652	0	0	0	0
1048	1097	652	1	0	0	0
1077	1078	652	1	0	0	0
1098	1099	652	0	1	1	1
1100	1101	652	1	0	0	0
1102	344	652	0	0	0	0
1103	1069	652	1	1	1	1
21	338	652	1	0	0	0
81	1104	652	0	0	0	0
98	1105	652	1	0	0	0
18	1106	653	1	0	0	0
871	1107	653	1	0	0	0
1108	1109	653	1	-1	1	1
1110	1052	653	0	1	0	0
944	1111	653	1	0	0	0
359	401	654	1	0	0	0
840	790	654	0	0	0	0
1112	1113	654	1	0	0	0
1114	790	654	-1	0	0	0
1048	986	654	1	0	0	0
1048	687	654	1	0	0	0
1115	1116	654	0	0	0	0
1036	1113	654	0	0	0	0
1117	1059	654	0	0	0	0
464	1118	655	1	0	0	0
1119	765	655	1	0	0	0
768	1120	655	0	0	0	0
18	1121	655	1	0	0	0
833	1122	655	1	0	0	0
989	1123	655	1	0	0	0
1124	1125	655	1	0	0	0
1066	896	655	1	0	0	0
1066	649	655	1	0	0	0
1072	750	655	1	0	0	0
1126	1120	655	0	0	0	0
1127	1120	655	0	0	0	0
1128	1120	655	1	0	0	0
1129	659	655	0	0	0	0
1130	980	655	0	0	0	0
1131	765	655	0	0	0	0
898	1132	655	1	0	0	0
634	1120	655	1	1	1	1
533	1120	655	0	0	0	0
343	1022	655	1	0	0	0
11	1118	655	1	0	0	0
223	1133	656	0	0	0	0
247	1134	656	-1	0	0	0
663	1135	656	-1	0	0	0
787	1136	656	1	0	0	0
795	1000	656	1	0	0	0
823	695	656	1	0	0	0
18	1137	656	1	0	0	0
866	1138	656	1	0	0	0
871	424	656	1	0	0	0
1139	1140	656	1	1	1	1
46	838	656	1	0	0	0
11	1141	656	1	0	0	0
273	1142	657	-1	0	0	0
845	1143	657	1	0	0	0
866	1144	657	1	0	0	0
871	1145	657	1	0	0	0
950	995	657	1	0	0	0
1130	877	657	-1	0	0	0
1146	1147	657	1	-1	-1	1
1148	1149	657	1	0	0	0
533	1022	657	-1	0	0	0
71	1118	657	1	0	0	0
860	917	657	-1	0	0	0
164	171	658	1	0	0	0
325	365	658	1	1	1	1
446	1150	658	1	0	0	0
823	1151	658	1	1	-1	1
936	1152	658	1	1	0	0
950	835	658	1	0	0	0
98	538	658	1	0	0	0
105	1153	659	1	0	0	0
1021	1154	659	0	0	0	0
374	1154	659	-1	0	0	0
632	1154	659	1	0	0	0
1092	1154	659	1	0	0	0
735	185	660	1	0	-1	-1
989	1062	660	1	0	0	0
1155	1156	661	-1	1	0	0
1061	36	661	1	1	1	1
435	1157	661	0	-1	1	1
871	1158	661	1	-1	1	1
1108	33	661	1	0	1	1
1103	917	661	1	0	0	0
1159	980	661	-1	-1	-1	-1
21	1109	661	1	1	1	1
21	1109	661	1	1	1	1
1160	1109	661	0	1	1	1
104	1074	661	1	0	1	1
73	1161	661	1	-1	-1	-1
0	875	662	0	1	-1	-1
18	1162	662	1	1	1	1
1066	896	662	1	0	0	0
1163	467	662	-1	0	0	0
1139	1140	662	1	1	1	1
634	1083	662	1	1	-1	-1
634	358	662	0	1	-1	-1
83	1109	662	1	-1	1	1
155	271	662	1	1	1	1
155	1062	662	1	1	1	1
85	589	662	-1	-1	-1	1
584	742	663	1	1	1	1
675	1164	663	-1	1	1	-1
2	875	663	1	-1	1	-1
871	1145	663	1	-1	1	1
1015	1005	663	1	0	0	0
1108	1049	663	1	-1	1	1
1165	1166	663	0	0	1	1
1131	1069	663	0	1	1	1
1167	1168	663	-1	-1	-1	-1
634	1169	663	1	-1	-1	1
1148	881	663	0	1	1	1
1148	1170	663	1	0	1	1
73	1171	663	1	-1	0	0
433	1169	664	-1	1	-1	-1
316	1172	664	1	1	-1	1
300	1173	664	1	0	1	1
845	1174	664	1	1	1	1
866	1175	664	1	1	1	1
866	1144	664	1	0	0	0
866	1176	664	1	1	1	1
863	1177	664	1	0	-1	1
982	184	664	1	1	1	1
1178	1154	664	1	-1	1	1
1179	1180	664	1	0	1	1
1181	1182	664	-1	1	-1	1
1183	1184	664	1	1	1	1
76	1185	664	1	1	1	0
168	1186	664	1	1	1	1
168	1109	664	1	1	1	1
168	1109	664	1	1	1	1
658	1187	665	-1	-1	1	1
325	570	665	1	1	1	1
1092	633	665	1	0	-1	-1
2	694	665	0	-1	1	-1
871	1004	665	1	-1	1	1
871	589	665	1	-1	1	1
938	939	665	1	0	1	1
1048	1188	665	1	1	-1	1
1189	1156	665	-1	-1	0	0
1190	1191	665	1	0	-1	1
21	1192	665	1	0	1	1
65	407	665	1	1	1	1
47	57	665	1	1	1	1
98	1193	665	1	1	1	1
98	1194	665	1	1	1	1
1040	40	666	1	1	1	1
584	1195	666	1	1	1	1
1070	1196	666	1	0	0	1
850	1069	666	1	-1	-1	1
871	250	666	1	-1	1	1
989	1014	666	1	1	1	1
1197	1198	666	1	-1	1	1
1199	1200	666	1	-1	1	1
164	250	667	1	1	1	1
673	1201	667	1	1	1	-1
866	1202	667	1	1	-1	1
379	1203	667	-1	0	0	1
76	1204	667	1	1	1	1
98	538	667	1	1	1	1
325	570	668	1	1	1	1
502	1205	668	1	0	1	1
602	1206	668	1	1	1	1
673	1207	668	0	1	1	0
833	1144	668	1	0	0	0
833	370	668	1	1	1	1
866	107	668	1	1	1	1
866	284	668	1	1	1	1
1017	1208	668	0	1	1	1
1048	932	668	0	-1	-1	1
76	1209	668	1	1	1	1
73	267	668	-1	0	0	0
98	902	668	1	1	1	1
1070	1071	669	1	0	0	1
845	1210	669	1	1	1	1
1114	1211	669	-1	0	0	0
1114	1212	669	-1	1	1	1
871	1213	669	1	-1	1	1
1048	121	669	0	1	-1	1
1214	1215	669	1	1	1	1
1090	1216	669	1	1	1	1
73	1217	669	1	-1	-1	-1
244	1210	670	1	-1	1	1
584	817	670	1	1	1	1
845	1218	670	0	1	1	1
866	1219	670	1	0	1	1
866	1220	670	1	0	0	0
1197	1221	670	0	1	1	-1
1222	1223	670	1	1	-1	-1
1224	980	670	1	0	-1	-1
1225	1134	670	1	1	1	1
1226	1227	670	-1	1	-1	-1
1228	1173	670	1	0	1	1
1229	983	670	1	1	1	1
65	371	670	1	1	1	1
0	606	671	0	1	-1	-1
1230	988	671	1	-1	-1	-1
658	1231	671	1	1	1	1
233	213	671	1	1	1	1
1061	36	671	1	1	1	1
325	1232	671	1	1	1	1
247	990	671	-1	-1	1	-1
596	213	671	-1	0	1	-1
833	1175	671	1	1	1	1
866	1233	671	1	1	1	1
920	1234	671	-1	1	1	0
1235	1236	671	1	0	0	0
1224	1147	671	1	-1	-1	1
1237	1238	671	1	1	-1	1
1239	937	671	1	0	1	1
1240	980	671	-1	1	-1	-1
1241	1242	671	-1	0	-1	1
1243	1244	671	-1	1	1	1
634	1245	671	1	1	-1	-1
47	213	671	0	0	1	-1
98	1246	671	1	1	1	1
223	1247	672	1	-1	-1	1
1248	1249	672	0	-1	-1	-1
602	1250	672	1	1	1	1
845	902	672	1	1	1	1
823	1251	672	1	1	-1	1
836	915	672	-1	1	1	1
871	986	672	0	-1	1	1
871	1252	672	1	-1	1	1
871	428	672	0	-1	0	0
938	1168	672	1	-1	1	1
1015	1253	672	1	1	1	1
1031	1254	672	-1	-1	-1	-1
1255	1245	672	0	1	1	0
285	1256	672	0	0	0	0
168	1256	672	1	1	-1	-1
316	1257	673	0	1	-1	1
584	591	673	1	1	1	1
845	1258	673	1	1	1	1
885	1259	673	1	1	1	1
1260	1069	673	1	-1	1	1
1261	1262	673	1	0	0	1
1263	1259	673	1	-1	1	1
1264	1078	673	1	0	1	1
1265	1266	674	0	-1	-1	-1
1267	1208	674	1	-1	1	1
1268	1269	674	1	-1	-1	1
1270	309	674	1	0	0	0
98	1271	674	1	1	1	1
1267	1272	675	0	0	1	-1
982	33	675	1	0	1	-1
1048	902	675	1	-1	1	1
1066	896	675	1	0	0	0
1273	1274	675	1	1	1	1
1275	1254	675	1	1	-1	1
1264	551	676	0	-1	1	1
105	1276	677	1	1	1	1
815	1277	677	0	1	-1	1
845	90	677	1	1	1	-1
845	1278	677	1	1	1	1
1197	1279	677	-1	0	1	0
1280	1018	677	1	1	-1	1
65	1137	677	1	1	1	1
47	191	677	1	1	1	1
237	1281	678	0	1	-1	-1
325	121	678	1	1	1	1
584	1282	678	1	1	1	0
584	1238	678	1	1	1	1
1070	1238	678	1	1	-1	1
866	821	678	1	-1	1	1
866	1283	678	0	1	1	1
1225	990	678	0	0	-1	1
1270	1284	678	1	-1	-1	1
1285	321	678	-1	-1	-1	-1
1228	1173	678	1	0	1	1
71	1286	678	-1	-1	-1	-1
325	570	679	1	1	1	1
325	1287	679	-1	1	1	1
1265	1044	679	1	1	1	-1
616	642	679	1	-1	1	1
300	1288	679	1	0	1	1
300	1289	679	1	1	1	1
885	1290	679	-1	1	1	1
1260	1069	679	1	-1	1	1
1291	1032	679	1	0	-1	1
65	1292	679	1	1	1	-1
65	1293	679	1	1	1	0
860	1294	679	1	1	1	1
98	1193	679	1	1	1	1
325	670	680	1	1	1	1
435	1157	680	-1	0	1	1
435	1295	680	1	-1	1	1
584	1296	680	1	1	1	1
1267	1297	680	-1	0	0	0
866	902	680	1	1	1	1
1298	1299	680	1	0	-1	1
98	1300	680	1	1	1	1
450	1301	681	1	-1	0	0
1119	1302	681	1	-1	1	1
823	1303	681	1	1	1	1
866	1304	681	1	1	1	1
1305	1301	681	1	1	1	0
1275	1306	681	1	1	-1	1
98	538	681	1	1	1	1
325	1307	682	1	1	1	1
502	928	682	0	1	1	1
584	1308	682	1	1	1	1
584	1309	682	1	1	1	1
836	170	682	0	0	1	1
2	376	682	1	-1	-1	-1
1224	1310	682	1	-1	-1	-1
1273	1274	682	1	1	1	1
372	1311	683	-1	1	-1	-1
584	1238	683	1	1	1	1
1070	990	683	-1	0	-1	1
713	1312	683	1	1	0	1
18	728	683	1	1	1	1
866	1313	683	1	1	-1	1
836	1314	683	-1	1	1	0
1315	1030	683	1	1	-1	-1
945	1316	683	1	-1	1	1
1317	1234	683	-1	1	1	0
65	1318	683	1	1	1	1
98	1319	683	1	1	1	1
322	1320	684	1	-1	-1	-1
823	943	684	1	-1	-1	1
18	1287	684	0	1	1	1
1224	1321	684	1	1	-1	-1
1322	1323	684	1	1	1	1
1324	983	684	1	-1	1	1
1325	1326	684	1	0	1	1
1327	1328	684	0	1	-1	1
65	1287	684	0	1	1	1
47	358	684	1	1	1	1
98	928	684	1	1	1	1
658	1329	685	0	0	1	1
316	1007	685	1	-1	-1	1
1330	829	685	1	0	1	1
429	1287	685	1	1	1	1
482	1004	685	1	0	0	1
300	1331	685	1	-1	1	1
845	1332	685	1	1	1	-1
871	309	685	1	-1	1	1
1002	1333	685	1	-1	1	1
348	1334	685	1	1	1	1
1335	1336	685	0	1	1	0
1337	457	685	1	0	1	1
1273	1121	685	1	1	1	1
21	1287	685	0	1	1	-1
1338	937	685	0	-1	-1	-1
46	1339	685	1	-1	1	-1
1179	1168	686	1	1	-1	1
1270	734	686	1	0	0	1
1340	1341	686	1	1	1	-1
1337	701	686	1	-1	-1	-1
1342	1343	686	1	-1	1	1
1273	1336	686	1	1	1	1
446	1344	687	1	0	0	0
794	1329	687	1	-1	1	-1
845	1345	687	1	1	1	1
1261	1346	687	1	0	0	0
348	589	687	1	1	1	1
1337	457	687	1	0	1	1
1347	1329	687	1	0	-1	1
1348	439	687	-1	0	-1	-1
46	1349	687	1	1	1	1
98	1300	687	1	1	1	1
98	1272	687	1	1	1	0
187	1344	688	1	1	0	1
325	570	688	1	1	1	1
871	1157	688	1	-1	1	1
1077	1290	688	1	1	1	1
1350	1351	688	1	1	1	1
1352	1353	688	1	-1	-1	1
71	1344	688	0	1	0	0
98	1059	688	1	1	1	1
324	170	689	-1	-1	-1	-1
325	1354	689	1	1	1	1
704	1355	689	0	0	0	0
18	1313	689	1	1	1	1
866	1356	689	1	1	1	1
871	1356	689	1	-1	1	1
1322	211	689	1	1	1	1
1337	1004	689	1	0	1	1
1357	1156	689	1	1	1	0
1358	1359	689	0	1	0	1
1360	980	689	0	0	-1	-1
1361	1362	689	-1	0	-1	-1
1273	1156	689	1	1	0	0
98	1363	689	1	1	1	1
325	660	690	1	0	1	1
502	832	690	-1	0	0	0
502	588	690	1	1	1	1
502	341	690	1	1	1	1
704	1364	690	0	1	1	1
716	1365	690	0	-1	-1	-1
18	1363	690	1	1	1	1
871	395	690	1	-1	1	1
989	407	690	1	1	1	1
1077	1290	690	1	1	1	1
1350	1366	690	1	1	1	1
1357	1274	690	1	1	1	1
1367	36	690	1	1	1	1
1368	1369	690	1	-1	-1	1
47	191	690	1	1	1	1
98	588	690	1	1	1	1
325	1370	691	1	1	1	1
813	274	691	-1	0	0	0
18	1371	691	1	1	1	0
1224	1372	691	-1	1	-1	-1
1322	1109	691	1	1	1	1
1357	1373	691	1	1	1	1
1374	1375	691	1	1	1	1
699	467	691	0	0	1	1
1376	1377	691	1	-1	1	1
1378	1379	691	-1	1	-1	1
1380	1375	691	-1	1	1	-1
65	284	691	1	1	1	1
79	1381	692	1	-1	1	1
584	1238	692	1	1	1	1
1070	370	692	0	-1	-1	-1
845	932	692	1	1	1	1
871	1382	692	1	0	1	0
871	782	692	1	-1	1	1
1357	1383	692	1	1	1	1
1384	589	692	1	-1	1	1
1273	1310	692	1	1	1	-1
1273	1385	692	1	1	1	1
21	1386	692	1	1	1	1
1387	1388	692	1	1	1	1
325	570	693	1	1	1	1
1017	1389	693	0	0	0	0
1108	1109	693	1	-1	1	1
1390	1391	693	0	-1	1	1
1224	980	693	1	0	0	0
1350	1392	693	1	-1	1	1
1393	1394	693	1	-1	-1	1
1395	1396	693	1	1	1	1
1139	1397	693	1	1	1	1
1398	1399	693	1	1	1	1
634	1400	693	1	1	1	-1
207	1401	694	1	1	1	1
866	1402	694	1	-1	-1	1
871	1403	694	1	-1	1	1
1129	1404	694	-1	-1	1	-1
1179	1405	694	1	0	-1	-1
1367	577	694	-1	0	0	0
1367	1406	694	1	1	1	1
1367	1407	694	1	1	1	0
1408	1409	694	1	-1	0	1
634	786	694	1	0	-1	1
104	1410	694	-1	-1	1	1
584	1195	695	1	1	1	1
871	1313	695	0	-1	1	1
1002	1411	695	1	1	0	1
1077	1313	695	1	1	1	1
1337	457	695	1	0	1	1
1412	879	695	1	1	1	1
1413	577	695	1	1	1	1
105	1414	696	1	1	1	1
593	1415	696	1	1	1	1
950	1416	696	-1	-1	1	-1
1322	1417	696	1	-1	1	1
1367	1418	696	1	1	1	1
1412	607	696	1	1	1	1
1412	69	696	1	1	1	1
1419	1420	696	1	0	0	0
21	1308	696	1	1	1	1
584	1421	697	1	1	1	1
845	1313	697	1	1	1	1
836	1422	697	1	1	1	1
348	370	697	1	1	1	1
1423	1424	697	-1	1	-1	1
1425	1375	697	-1	-1	1	-1
1426	1427	697	-1	-1	-1	-1
1428	1355	697	-1	1	0	-1
533	1429	697	1	0	1	-1
98	1430	697	1	1	1	1
207	406	698	0	0	1	1
392	1096	698	1	-1	-1	-1
1112	1431	698	0	-1	-1	-1
836	1432	698	-1	0	0	-1
950	1433	698	1	0	1	1
1224	1434	698	0	0	0	0
1322	211	698	1	1	1	1
1412	432	698	-1	1	1	1
1435	1432	698	1	1	1	1
1435	1436	698	1	0	1	1
65	784	698	1	1	1	1
65	1437	698	1	1	1	1
317	1438	699	1	1	-1	1
325	570	699	0	1	1	1
626	1306	699	-1	1	1	0
757	1007	699	1	1	-1	1
1112	780	699	1	-1	-1	-1
300	1439	699	1	-1	1	1
18	1440	699	1	1	1	1
871	1441	699	1	-1	1	0
1189	1442	699	1	-1	1	1
1322	213	699	1	1	1	1
1426	1438	699	-1	-1	-1	-1
1443	1244	699	1	-1	1	-1
187	694	700	1	1	1	1
1061	147	700	1	1	1	1
319	1444	700	1	1	1	1
319	147	700	1	1	1	1
325	660	700	1	-1	1	1
325	937	700	1	1	1	1
339	1445	700	1	1	-1	-1
502	407	700	1	1	1	1
584	1446	700	1	1	1	1
584	1447	700	1	1	1	1
823	1448	700	1	1	-1	1
866	1449	700	1	-1	1	1
866	36	700	1	0	1	1
866	932	700	1	1	1	1
856	1450	700	-1	1	1	-1
871	309	700	1	-1	-1	1
1322	1451	700	1	-1	1	1
1322	1452	700	1	1	1	1
1322	588	700	1	0	1	1
1453	1454	700	1	-1	1	1
1455	1456	700	1	1	1	1
1457	216	700	0	1	-1	-1
1458	1459	700	1	0	0	1
98	1300	700	1	1	1	1
1460	1461	701	1	0	0	0
563	440	701	1	1	1	1
1462	1463	701	0	-1	-1	1
1337	536	701	-1	-1	-1	-1
1464	1461	702	1	1	-1	-1
823	1465	702	1	1	-1	1
1108	708	702	1	0	1	1
1367	1407	702	1	0	1	0
1466	1467	703	-1	1	-1	-1
1466	708	703	-1	0	-1	-1
584	1446	703	1	1	1	1
757	1468	703	0	0	1	0
866	651	703	1	1	-1	1
1235	931	703	1	-1	1	1
1322	309	703	1	0	1	1
1322	610	703	1	0	1	1
1322	409	703	1	0	1	1
1367	33	703	1	-1	1	1
1469	1470	703	-1	-1	-1	-1
168	1441	703	1	0	1	1
446	612	704	1	0	0	0
446	1339	704	-1	-1	1	-1
871	1471	704	1	-1	1	1
1455	1472	704	-1	0	0	0
1455	1473	704	-1	-1	-1	-1
1474	1475	704	1	0	-1	1
1476	1477	704	1	1	1	1
1478	1479	704	-1	-1	-1	-1
65	371	704	1	1	1	1
46	1480	704	1	1	1	1
584	1481	705	1	1	1	1
729	1482	705	1	-1	1	1
938	1483	705	1	-1	1	-1
1324	1333	705	-1	0	0	0
1412	1484	705	0	0	1	1
1455	1485	705	1	0	1	1
1273	1486	705	1	1	1	1
1275	1487	705	1	1	-1	1
65	1488	705	1	1	1	1
44	1489	705	0	-1	0	0
168	1441	705	1	1	1	1
98	122	705	1	1	1	1
98	1490	705	1	0	0	0
325	660	706	1	1	-1	1
511	1491	706	-1	-1	-1	-1
704	1492	706	-1	1	1	-1
632	1493	706	0	0	0	0
823	1494	706	1	1	-1	1
1235	1495	706	1	-1	1	1
1367	1175	706	1	1	1	1
21	341	706	1	1	1	1
343	1493	706	1	1	-1	-1
982	1496	707	1	1	-1	1
1322	211	707	1	1	1	1
1322	1497	707	0	-1	1	1
1412	819	707	1	0	1	1
1275	1024	707	0	0	-1	1
1498	1499	707	1	1	1	1
47	1500	707	1	-1	1	1
98	407	707	1	1	1	1
98	1489	707	1	1	1	-1
733	784	707	1	1	1	-1
173	1501	708	1	-1	-1	-1
464	349	708	1	1	1	1
871	1502	708	1	-1	1	1
1322	349	708	1	-1	1	1
1139	141	708	1	1	1	1
482	1105	709	-1	-1	1	1
18	484	709	1	1	1	1
871	1503	709	1	0	1	1
1322	1504	709	0	-1	1	0
1322	69	709	0	-1	1	1
348	349	709	0	1	1	1
1412	879	709	1	-1	1	1
1413	577	709	1	1	1	1
446	1359	710	1	-1	-1	1
871	1505	710	1	-1	1	-1
1322	1158	710	1	1	1	1
1322	1272	710	1	0	1	0
1506	1403	710	1	-1	1	1
1507	1508	710	-1	-1	-1	-1
1509	1173	710	1	0	1	1
1510	1274	710	1	1	1	0
65	547	710	1	1	1	0
1511	1044	711	1	1	1	0
339	1501	712	0	1	-1	-1
173	211	712	-1	-1	-1	-1
584	585	712	1	1	1	1
804	551	712	1	1	1	1
18	29	712	1	1	1	1
866	1351	712	1	1	1	1
871	1512	712	1	-1	1	1
1002	1363	712	1	1	-1	1
1513	1514	712	1	1	1	-1
1127	1493	712	1	1	1	-1
1515	799	712	1	0	-1	1
1516	1301	712	0	-1	-1	-1
1273	1245	712	1	1	1	0
[truncated: 48,656 more rows]
